# Supplementary material for: CAMSAP2 is required for bridging fiber assembly to ensure mitotic spindle assembly and chromosome segregation in human epithelial Caco-2 cells
Source: PLoS One. 2025 Jan 9;20(1):e0308150. doi: 10.1371/journal.pone.0308150 (PMC11717264; doi:10.1371/journal.pone.0308150)
Supplement: S1 Table — (XLSX) [file pone.0308150.s012.xlsx]

## Sheet: S1 table_EB1-mCherry2
	Experiment	Primers (Forward/Reverse)	Sequence (5’-3’)
	Amplification of EB1 C-term coding region/ Genotype PCR (detecting WT and inserted allele)	G1Fwd_EB1-Sac	CACTGTGTTACCCGAGCTCGTCTTGAACTTCTGG
		G1Rev_EB1-kpn	GCAGGTTCCAAAGGTACCAAGGTCTGGCCCTTCC
	pBS inverse PCR for EB1-mCherry2	G2Fwd_pBSEB1C-Kpn	CAGACCTTGGTACCTTTGGAACCTGCCAGCTTTTGTTCCCTTTAGTGAG
		G2Rev_pBSEB1C-Sac	GACGAGCTCGGGTAACACAGTGCAATTCGCCCTATAGTGAGTCG
	Generation cloning site for cassette	G3Fwd_EB1-Bam	CGCACGGTGTTGGGTCGTTGGATCCTTCTTTTCATAAGCAAAAAGTACC
		G3Rev_EB1-stop-Bam	GCGGCGCCTGCACCGGATCCGAGATACTCTTCTTGCTCCTCCTG
