# Supplementary material for: CAMSAP2 is required for bridging fiber assembly to ensure mitotic spindle assembly and chromosome segregation in human epithelial Caco-2 cells
Source: PLoS One. 2025 Jan 9;20(1):e0308150. doi: 10.1371/journal.pone.0308150 (PMC11717264; doi:10.1371/journal.pone.0308150)
Supplement: S2 Table — The data used for drawing Fig 5H. Spindle elongation speed was calculated every 20 seconds for 5 minutes in anaphase (μm/sec). Values are shown as averages of observed cells (n = 16 [WT] and 20 [CAMSAP2 KO] cells at each timepoint). asterisks = P < 0.05, Student’s t-test. (XLSX) [file pone.0308150.s013.xlsx]

## Sheet: Sheet1
	Time after anaphase onset (sec)		20	40	60	80	100	120	140*	160	180	200	220	240	260*	280	300
	Speed (µm/sec)	Average of WT cells	0.0448781	0.0359156	0.0406469	0.0316531	0.0285344	0.0135969	0.0276531	0.007925	0.0133469	0.0188937	0.0181938	0.00705937	0.0236594	-0.00268125	0.00114688
	Speed (µm/sec)	CAMSAP2 KO cells	0.0444365	0.0395796	0.0351059	0.029077	0.0286614	0.0105793	0.0103852	0.0165973	0.00978039	0.00463205	0.0050016	0.00258936	0.006585	0.00214728	-0.000255174
	P value		0.955256	0.64437	0.438106	0.723744	0.985296	0.718758	0.0209156	0.206272	0.653048	0.0779068	0.0631884	0.596342	0.0366539	0.478514	0.87368
